# Supplementary material for: Synthesis of New Chitosan from an Endemic Chilean Crayfish Exoskeleton (Parastacus Pugnax): Physicochemical and Biological Properties
Source: Polymers (Basel). 2021 Jul 14;13(14):2304. doi: 10.3390/polym13142304 (PMC8309378; doi:10.3390/polym13142304)
Supplement: Supplementary file 1 [file polymers-13-02304-s001.zip]

Archive with 1 entries (1 files):
- polymers-1289844-supplementary.pdf
